# Supplementary material for: Analysis of Mitochondrial haemoglobin in Parkinson's disease brain
Source: Mitochondrion. 2016 Jul;29:45–52. doi: 10.1016/j.mito.2016.05.001 (PMC4940210; doi:10.1016/j.mito.2016.05.001)
Supplement: Supplementary Fig. 2 — Gel bands recognised by HbA and HbB antibodies used for detection in the human samples were excised. Samples were processed and trypsin digested using standard methods. LC-MSMS runs used a C18 reversed phase column, with a total run-time of 45 min. A mass exclude list was established from a blank gel piece (1E, which only contained some human keratins). All 4 western blot positive samples contain both HbB and HbA. A. shows an example of the positions on the protein sequence of the peptides matching HbB and HbA found in the mascot search for sample 1A_MP1914 (FEMALE PDC028 IMS 2/7/14). B. shows a list of all HbB and HbA peptide masses found by manual inspection in the mass spectrum for each of the 4 samples. Confirmation that the antibody used detects a protein identified as haemoglobin by mass spectrometry. [file mmc2.xlsx]

## Sheet: Sheet1
		masses (m/z) present in the combined spectra for each MS run
		HbB peptide masses						HbA peptide masses
MS sample ID	sample tube notes	466	637	657	689	835	1037	544	510	765
1A_MP1914	band 1 FEMALE PDC028 IMS 2/7/14	⁺	⁺	⁺	⁺	⁺	⁺	⁺	⁺	⁺
1B_MP1914	band 2 FEMALE PD016 IMS 2/7/14	⁺	⁺	⁺	⁺	⁺	⁺	⁺	⁺	⁺
1C_MP1914	band 3 MALE C037 IMS, CONTROL	⁺	⁺	⁺	⁺	⁺	⁺	⁺	⁺	⁺
1D_MP1914	band 4 MALE PD028 OM	?	⁺	⁺	⁺	⁺	⁺	?	(⁺)	(⁺)
	(⁺) present, but faint signal level
	? Possibly present, but unclear
