# Supplementary material for: Analysis of Mitochondrial haemoglobin in Parkinson's disease brain
Source: Mitochondrion. 2016 Jul;29:45–52. doi: 10.1016/j.mito.2016.05.001 (PMC4940210; doi:10.1016/j.mito.2016.05.001)
Supplement: Supplementary Table 1 — Data for a search against only the human entries of the Swissprot database (SwissProt 2014_08) for sample 1A_MP1914 (FEMALE PDC028 IMS 2/7/14). [file mmc4.xlsx]

## Sheet: 1A_MP1914
Timestamp	2014-09-30T16:49:16Z
User	SUSAN LIDDELL
Email	susan.liddell@nottingham.ac.uk
Report URI	http://www.matrixscience.com/cgi/master_results.pl?file=../data/20140930/FTgciasTe.dat
Peak list data path	1A_MP1914_30Sept14.pkl
Peak list format	Micromass (.PKL)
Search type	MIS
Mascot version	2.5.0.2
Database	SwissProt
Fasta file	SwissProt_2014_08.fasta
Total sequences	546238
Total residues	194363168
Sequences after taxonomy filter	20194
Number of queries	118
Variable modifications	--------------------------------------------------------
Identifier	Name	Delta	Neutral loss(es)
1	Carbamidomethyl (C)	57.0215
2	Oxidation (M)	15.9949	0	63.9983
Search Parameters	--------------------------------------------------------
Taxonomy filter	. . . . . . . . . . . . . . . . Homo sapiens (human)
Enzyme	Trypsin
Maximum Missed Cleavages	1
Fixed modifications
Quantitation method	None
Variable modifications	Carbamidomethyl (C),Oxidation (M)
Peptide Mass Tolerance	1.2
Peptide Mass Tolerance Units	Da
Fragment Mass Tolerance	0.6
Fragment Mass Tolerance Units	Da
Mass values	Monoisotopic
Instrument type	ESI-QUAD-TOF
Isotope error mode	1
Format parameters	--------------------------------------------------------
Significance threshold	0.05
Max. number of hits	0
Use MudPIT protein scoring	0
Ions score cut-off	0
Include same-set proteins	0
Include sub-set proteins	0
Include unassigned	0
Require bold red	0
Use homology threshold	0
Group protein families	0
Show duplicate peptides	1
Protein hits	--------------------------------------------------------
prot_hit_num	prot_acc	prot_desc	prot_score	prot_mass	prot_matches	prot_matches_sig	prot_sequences	prot_sequences_sig	pep_query	pep_rank	pep_isbold	pep_isunique	pep_exp_mz	pep_exp_mr	pep_exp_z	pep_calc_mr	pep_delta	pep_miss	pep_score	pep_expect	pep_res_before	pep_seq	pep_res_after	pep_var_mod	pep_var_mod_pos	pep_summed_mod_pos	pep_local_mod_pos	pep_scan_title
1	HBB_HUMAN	Hemoglobin subunit beta OS=Homo sapiens GN=HBB PE=1 SV=2	184	15988	26	5	5	2	74	1	1	1	637.854	1273.69	2	1273.72	-0.0256	0	27.89	0.39	R	LLVVYPWTQR	F
1	HBB_HUMAN	Hemoglobin subunit beta OS=Homo sapiens GN=HBB PE=1 SV=2	184	15988	26	5	5	2	75	1	1	1	637.858	1273.7	2	1273.72	-0.0168	0	26.72	0.51	R	LLVVYPWTQR	F
1	HBB_HUMAN	Hemoglobin subunit beta OS=Homo sapiens GN=HBB PE=1 SV=2	184	15988	26	5	5	2	76	1	1	1	637.86	1273.71	2	1273.72	-0.012	0	29.18	0.29	R	LLVVYPWTQR	F
1	HBB_HUMAN	Hemoglobin subunit beta OS=Homo sapiens GN=HBB PE=1 SV=2	184	15988	26	5	5	2	77	1	1	1	637.864	1273.71	2	1273.72	-0.0046	0	6.25	57	R	LLVVYPWTQR	F
1	HBB_HUMAN	Hemoglobin subunit beta OS=Homo sapiens GN=HBB PE=1 SV=2	184	15988	26	5	5	2	78	1	1	1	637.865	1273.72	2	1273.72	-0.0024	0	27.12	0.46	R	LLVVYPWTQR	F
1	HBB_HUMAN	Hemoglobin subunit beta OS=Homo sapiens GN=HBB PE=1 SV=2	184	15988	26	5	5	2	79	1	1	1	637.869	1273.72	2	1273.72	0.0058	0	29.69	0.26	R	LLVVYPWTQR	F
1	HBB_HUMAN	Hemoglobin subunit beta OS=Homo sapiens GN=HBB PE=1 SV=2	184	15988	26	5	5	2	81	7	1	1	657.825	1313.64	2	1313.66	-0.0215	0	5.06	73	K	VNVDEVGGEALGR	L
1	HBB_HUMAN	Hemoglobin subunit beta OS=Homo sapiens GN=HBB PE=1 SV=2	184	15988	26	5	5	2	82	1	1	1	657.825	1313.64	2	1313.66	-0.0215	0	12.65	13	K	VNVDEVGGEALGR	L
1	HBB_HUMAN	Hemoglobin subunit beta OS=Homo sapiens GN=HBB PE=1 SV=2	184	15988	26	5	5	2	83	1	1	1	657.829	1313.64	2	1313.66	-0.0141	0	28.5	0.33	K	VNVDEVGGEALGR	L
1	HBB_HUMAN	Hemoglobin subunit beta OS=Homo sapiens GN=HBB PE=1 SV=2	184	15988	26	5	5	2	84	1	1	1	657.83	1313.65	2	1313.66	-0.0123	0	35.08	0.073	K	VNVDEVGGEALGR	L
1	HBB_HUMAN	Hemoglobin subunit beta OS=Homo sapiens GN=HBB PE=1 SV=2	184	15988	26	5	5	2	85	1	1	1	657.831	1313.65	2	1313.66	-0.0101	0	30.11	0.23	K	VNVDEVGGEALGR	L
1	HBB_HUMAN	Hemoglobin subunit beta OS=Homo sapiens GN=HBB PE=1 SV=2	184	15988	26	5	5	2	86	1	1	1	657.831	1313.65	2	1313.66	-0.0099	0	67.56	4.1e-05	K	VNVDEVGGEALGR	L
1	HBB_HUMAN	Hemoglobin subunit beta OS=Homo sapiens GN=HBB PE=1 SV=2	184	15988	26	5	5	2	87	1	1	1	657.832	1313.65	2	1313.66	-0.0085	0	39.09	0.029	K	VNVDEVGGEALGR	L
1	HBB_HUMAN	Hemoglobin subunit beta OS=Homo sapiens GN=HBB PE=1 SV=2	184	15988	26	5	5	2	88	1	1	1	657.832	1313.65	2	1313.66	-0.0073	0	57.11	0.00046	K	VNVDEVGGEALGR	L
1	HBB_HUMAN	Hemoglobin subunit beta OS=Homo sapiens GN=HBB PE=1 SV=2	184	15988	26	5	5	2	89	1	1	1	657.844	1313.67	2	1313.66	0.0163	0	15.03	7.4	K	VNVDEVGGEALGR	L
1	HBB_HUMAN	Hemoglobin subunit beta OS=Homo sapiens GN=HBB PE=1 SV=2	184	15988	26	5	5	2	91	4	1	1	689.845	1377.67	2	1377.69	-0.0182	0	8.67	31	K	EFTPPVQAAYQK	V
1	HBB_HUMAN	Hemoglobin subunit beta OS=Homo sapiens GN=HBB PE=1 SV=2	184	15988	26	5	5	2	92	1	1	1	689.846	1377.68	2	1377.69	-0.0146	0	27.32	0.43	K	EFTPPVQAAYQK	V
1	HBB_HUMAN	Hemoglobin subunit beta OS=Homo sapiens GN=HBB PE=1 SV=2	184	15988	26	5	5	2	93	1	1	1	689.849	1377.68	2	1377.69	-0.0098	0	27.58	0.4	K	EFTPPVQAAYQK	V
1	HBB_HUMAN	Hemoglobin subunit beta OS=Homo sapiens GN=HBB PE=1 SV=2	184	15988	26	5	5	2	100	1	1	1	835.442	1668.87	2	1668.88	-0.0133	0	17.34	3.7	K	VLGAFSDGLAHLDNLK	G
1	HBB_HUMAN	Hemoglobin subunit beta OS=Homo sapiens GN=HBB PE=1 SV=2	184	15988	26	5	5	2	106	1	1	1	1037.97	2073.93	2	2073.94	-0.0063	0	17.3	3.2	R	FFESFGDLSTPDAVMGNPK	V	Oxidation (M)	0.0000000000000020000.0
1	HBB_HUMAN	Hemoglobin subunit beta OS=Homo sapiens GN=HBB PE=1 SV=2	184	15988	26	5	5	2	107	1	1	1	1037.97	2073.93	2	2073.94	-0.0045	0	14.48	6	R	FFESFGDLSTPDAVMGNPK	V	Oxidation (M)	0.0000000000000020000.0
1	HBB_HUMAN	Hemoglobin subunit beta OS=Homo sapiens GN=HBB PE=1 SV=2	184	15988	26	5	5	2	109	1	1	1	1037.97	2073.94	2	2073.94	-0.0001	0	3.4	78	R	FFESFGDLSTPDAVMGNPK	V	Oxidation (M)	0.0000000000000020000.0
1	HBB_HUMAN	Hemoglobin subunit beta OS=Homo sapiens GN=HBB PE=1 SV=2	184	15988	26	5	5	2	110	1	1	1	1037.98	2073.94	2	2073.94	0.0027	0	41.5	0.012	R	FFESFGDLSTPDAVMGNPK	V	Oxidation (M)	0.0000000000000020000.0
1	HBB_HUMAN	Hemoglobin subunit beta OS=Homo sapiens GN=HBB PE=1 SV=2	184	15988	26	5	5	2	111	1	1	1	1037.98	2073.94	2	2073.94	0.0027	0	35.82	0.045	R	FFESFGDLSTPDAVMGNPK	V	Oxidation (M)	0.0000000000000020000.0
1	HBB_HUMAN	Hemoglobin subunit beta OS=Homo sapiens GN=HBB PE=1 SV=2	184	15988	26	5	5	2	112	2	1	1	1037.98	2073.94	2	2073.94	0.0069	0	9.97	17	R	FFESFGDLSTPDAVMGNPK	V	Oxidation (M)	0.0000000000000020000.0
1	HBB_HUMAN	Hemoglobin subunit beta OS=Homo sapiens GN=HBB PE=1 SV=2	184	15988	26	5	5	2	115	8	1	1	1038.01	2074.01	2	2073.94	0.0711	0	1.26	130	R	FFESFGDLSTPDAVMGNPK	V	Oxidation (M)	0.0000000000000020000.0
2	HBA_HUMAN	Hemoglobin subunit alpha OS=Homo sapiens GN=HBA1 PE=1 SV=2	37	15248	5	1	1	1	67	1	1	1	544.271	1086.53	2	1086.54	-0.0135	0	7.71	46	R	MFLSFPTTK	T	Oxidation (M)	0.200000000.0
2	HBA_HUMAN	Hemoglobin subunit alpha OS=Homo sapiens GN=HBA1 PE=1 SV=2	37	15248	5	1	1	1	70	1	1	1	544.276	1086.54	2	1086.54	-0.0051	0	27.07	0.54	R	MFLSFPTTK	T	Oxidation (M)	0.200000000.0
2	HBA_HUMAN	Hemoglobin subunit alpha OS=Homo sapiens GN=HBA1 PE=1 SV=2	37	15248	5	1	1	1	71	1	1	1	544.276	1086.54	2	1086.54	-0.0039	0	39.25	0.032	R	MFLSFPTTK	T	Oxidation (M)	0.200000000.0
2	HBA_HUMAN	Hemoglobin subunit alpha OS=Homo sapiens GN=HBA1 PE=1 SV=2	37	15248	5	1	1	1	72	1	1	1	544.281	1086.55	2	1086.54	0.0051	0	10.72	23	R	MFLSFPTTK	T	Oxidation (M)	0.200000000.0
2	HBA_HUMAN	Hemoglobin subunit alpha OS=Homo sapiens GN=HBA1 PE=1 SV=2	37	15248	5	1	1	1	73	5	1	1	544.293	1086.57	2	1086.54	0.0297	0	2.36	160	R	MFLSFPTTK	T	Oxidation (M)	0.200000000.0

## Sheet: 1B_MP1914
Timestamp	2014-10-01T15:58:36Z
User	SUSAN LIDDELL
Email	susan.liddell@nottingham.ac.uk
Report URI	http://www.matrixscience.com/cgi/master_results.pl?file=../data/20141001/FTgcizTnh.dat
Peak list data path	1B_MP1914_30Sept14.pkl
Peak list format	Micromass (.PKL)
Search type	MIS
Mascot version	2.5.0.2
Database	SwissProt
Fasta file	SwissProt_2014_08.fasta
Total sequences	546238
Total residues	194363168
Sequences after taxonomy filter	20194
Number of queries	124
Variable modifications	--------------------------------------------------------
Identifier	Name	Delta	Neutral loss(es)
1	Carbamidomethyl (C)	57.0215
2	Oxidation (M)	15.9949	0	63.9983
Search Parameters	--------------------------------------------------------
Taxonomy filter	. . . . . . . . . . . . . . . . Homo sapiens (human)
Enzyme	Trypsin
Maximum Missed Cleavages	1
Fixed modifications
Quantitation method	None
Variable modifications	Carbamidomethyl (C),Oxidation (M)
Peptide Mass Tolerance	1.2
Peptide Mass Tolerance Units	Da
Fragment Mass Tolerance	0.6
Fragment Mass Tolerance Units	Da
Mass values	Monoisotopic
Instrument type	ESI-QUAD-TOF
Isotope error mode	1
Format parameters	--------------------------------------------------------
Significance threshold	0.05
Max. number of hits	0
Use MudPIT protein scoring	0
Ions score cut-off	0
Include same-set proteins	0
Include sub-set proteins	0
Include unassigned	0
Require bold red	1
Use homology threshold	0
Group protein families	0
Show duplicate peptides	1
Protein hits	--------------------------------------------------------
prot_hit_num	prot_acc	prot_desc	prot_score	prot_mass	prot_matches	prot_matches_sig	prot_sequences	prot_sequences_sig	pep_query	pep_rank	pep_isbold	pep_isunique	pep_exp_mz	pep_exp_mr	pep_exp_z	pep_calc_mr	pep_delta	pep_miss	pep_score	pep_expect	pep_res_before	pep_seq	pep_res_after	pep_var_mod	pep_var_mod_pos	pep_summed_mod_pos	pep_local_mod_pos	pep_scan_title
1	HBB_HUMAN	Hemoglobin subunit beta OS=Homo sapiens GN=HBB PE=1 SV=2	193	15988	31	9	5	3	55	1	1	1	466.757	931.5	2	931.513	-0.0127	0	28	0.46	K	SAVTALWGK	V
1	HBB_HUMAN	Hemoglobin subunit beta OS=Homo sapiens GN=HBB PE=1 SV=2	193	15988	31	9	5	3	70	1	1	1	637.857	1273.7	2	1273.72	-0.0186	0	18.29	3.6	R	LLVVYPWTQR	F
1	HBB_HUMAN	Hemoglobin subunit beta OS=Homo sapiens GN=HBB PE=1 SV=2	193	15988	31	9	5	3	71	1	1	1	637.857	1273.7	2	1273.72	-0.018	0	17.05	4.7	R	LLVVYPWTQR	F
1	HBB_HUMAN	Hemoglobin subunit beta OS=Homo sapiens GN=HBB PE=1 SV=2	193	15988	31	9	5	3	72	1	1	1	637.857	1273.7	2	1273.72	-0.0178	0	30.19	0.23	R	LLVVYPWTQR	F
1	HBB_HUMAN	Hemoglobin subunit beta OS=Homo sapiens GN=HBB PE=1 SV=2	193	15988	31	9	5	3	73	1	1	1	637.859	1273.7	2	1273.72	-0.0158	0	21.59	1.7	R	LLVVYPWTQR	F
1	HBB_HUMAN	Hemoglobin subunit beta OS=Homo sapiens GN=HBB PE=1 SV=2	193	15988	31	9	5	3	74	1	1	1	637.86	1273.71	2	1273.72	-0.012	0	44.23	0.0091	R	LLVVYPWTQR	F
1	HBB_HUMAN	Hemoglobin subunit beta OS=Homo sapiens GN=HBB PE=1 SV=2	193	15988	31	9	5	3	75	1	1	1	637.86	1273.71	2	1273.72	-0.012	0	30.16	0.23	R	LLVVYPWTQR	F
1	HBB_HUMAN	Hemoglobin subunit beta OS=Homo sapiens GN=HBB PE=1 SV=2	193	15988	31	9	5	3	76	2	1	1	637.867	1273.72	2	1273.72	0.0004	0	13.26	11	R	LLVVYPWTQR	F
1	HBB_HUMAN	Hemoglobin subunit beta OS=Homo sapiens GN=HBB PE=1 SV=2	193	15988	31	9	5	3	77	1	1	1	637.867	1273.72	2	1273.72	0.0004	0	15.58	6.6	R	LLVVYPWTQR	F
1	HBB_HUMAN	Hemoglobin subunit beta OS=Homo sapiens GN=HBB PE=1 SV=2	193	15988	31	9	5	3	78	1	1	1	637.876	1273.74	2	1273.72	0.0192	0	6.54	53	R	LLVVYPWTQR	F
1	HBB_HUMAN	Hemoglobin subunit beta OS=Homo sapiens GN=HBB PE=1 SV=2	193	15988	31	9	5	3	82	1	1	1	657.825	1313.64	2	1313.66	-0.0215	0	20.22	2.2	K	VNVDEVGGEALGR	L
1	HBB_HUMAN	Hemoglobin subunit beta OS=Homo sapiens GN=HBB PE=1 SV=2	193	15988	31	9	5	3	83	1	1	1	657.83	1313.64	2	1313.66	-0.0127	0	58.42	0.00034	K	VNVDEVGGEALGR	L
1	HBB_HUMAN	Hemoglobin subunit beta OS=Homo sapiens GN=HBB PE=1 SV=2	193	15988	31	9	5	3	84	1	1	1	657.83	1313.64	2	1313.66	-0.0125	0	50.01	0.0024	K	VNVDEVGGEALGR	L
1	HBB_HUMAN	Hemoglobin subunit beta OS=Homo sapiens GN=HBB PE=1 SV=2	193	15988	31	9	5	3	85	1	1	1	657.831	1313.65	2	1313.66	-0.0103	0	56.57	0.00052	K	VNVDEVGGEALGR	L
1	HBB_HUMAN	Hemoglobin subunit beta OS=Homo sapiens GN=HBB PE=1 SV=2	193	15988	31	9	5	3	86	1	1	1	657.831	1313.65	2	1313.66	-0.0093	0	64.59	8.2e-05	K	VNVDEVGGEALGR	L
1	HBB_HUMAN	Hemoglobin subunit beta OS=Homo sapiens GN=HBB PE=1 SV=2	193	15988	31	9	5	3	87	1	1	1	657.832	1313.65	2	1313.66	-0.0091	0	52.13	0.0014	K	VNVDEVGGEALGR	L
1	HBB_HUMAN	Hemoglobin subunit beta OS=Homo sapiens GN=HBB PE=1 SV=2	193	15988	31	9	5	3	89	1	1	1	657.863	1313.71	2	1313.66	0.0541	0	28.28	0.35	K	VNVDEVGGEALGR	L
1	HBB_HUMAN	Hemoglobin subunit beta OS=Homo sapiens GN=HBB PE=1 SV=2	193	15988	31	9	5	3	93	1	1	1	689.843	1377.67	2	1377.69	-0.0218	0	7.35	43	K	EFTPPVQAAYQK	V
1	HBB_HUMAN	Hemoglobin subunit beta OS=Homo sapiens GN=HBB PE=1 SV=2	193	15988	31	9	5	3	94	2	1	1	689.848	1377.68	2	1377.69	-0.0106	0	14.15	8.9	K	EFTPPVQAAYQK	V
1	HBB_HUMAN	Hemoglobin subunit beta OS=Homo sapiens GN=HBB PE=1 SV=2	193	15988	31	9	5	3	109	1	1	1	1037.96	2073.91	2	2073.94	-0.0221	0	5.26	50	R	FFESFGDLSTPDAVMGNPK	V	Oxidation (M)	0.0000000000000020000.0
1	HBB_HUMAN	Hemoglobin subunit beta OS=Homo sapiens GN=HBB PE=1 SV=2	193	15988	31	9	5	3	111	1	1	1	1037.97	2073.92	2	2073.94	-0.0167	0	6.82	35	R	FFESFGDLSTPDAVMGNPK	V	Oxidation (M)	0.0000000000000020000.0
1	HBB_HUMAN	Hemoglobin subunit beta OS=Homo sapiens GN=HBB PE=1 SV=2	193	15988	31	9	5	3	112	1	1	1	1037.97	2073.92	2	2073.94	-0.0167	0	4.62	58	R	FFESFGDLSTPDAVMGNPK	V	Oxidation (M)	0.0000000000000020000.0
1	HBB_HUMAN	Hemoglobin subunit beta OS=Homo sapiens GN=HBB PE=1 SV=2	193	15988	31	9	5	3	113	1	1	1	1037.97	2073.93	2	2073.94	-0.0103	0	8.33	25	R	FFESFGDLSTPDAVMGNPK	V	Oxidation (M)	0.0000000000000020000.0
1	HBB_HUMAN	Hemoglobin subunit beta OS=Homo sapiens GN=HBB PE=1 SV=2	193	15988	31	9	5	3	114	1	1	1	1037.97	2073.93	2	2073.94	-0.0093	0	36.22	0.04	R	FFESFGDLSTPDAVMGNPK	V	Oxidation (M)	0.0000000000000020000.0
1	HBB_HUMAN	Hemoglobin subunit beta OS=Homo sapiens GN=HBB PE=1 SV=2	193	15988	31	9	5	3	115	1	1	1	1037.97	2073.93	2	2073.94	-0.0039	0	24.21	0.64	R	FFESFGDLSTPDAVMGNPK	V	Oxidation (M)	0.0000000000000020000.0
1	HBB_HUMAN	Hemoglobin subunit beta OS=Homo sapiens GN=HBB PE=1 SV=2	193	15988	31	9	5	3	117	1	1	1	1037.97	2073.94	2	2073.94	-0.0001	0	11.67	12	R	FFESFGDLSTPDAVMGNPK	V	Oxidation (M)	0.0000000000000020000.0
1	HBB_HUMAN	Hemoglobin subunit beta OS=Homo sapiens GN=HBB PE=1 SV=2	193	15988	31	9	5	3	119	1	1	1	1037.97	2073.94	2	2073.94	-0.0001	0	21.46	1.2	R	FFESFGDLSTPDAVMGNPK	V	Oxidation (M)	0.0000000000000020000.0
1	HBB_HUMAN	Hemoglobin subunit beta OS=Homo sapiens GN=HBB PE=1 SV=2	193	15988	31	9	5	3	120	1	1	1	1037.98	2073.94	2	2073.94	0.0007	0	16.37	3.9	R	FFESFGDLSTPDAVMGNPK	V	Oxidation (M)	0.0000000000000020000.0
1	HBB_HUMAN	Hemoglobin subunit beta OS=Homo sapiens GN=HBB PE=1 SV=2	193	15988	31	9	5	3	121	1	1	1	1037.98	2073.94	2	2073.94	0.0085	0	42.1	0.011	R	FFESFGDLSTPDAVMGNPK	V	Oxidation (M)	0.0000000000000020000.0
1	HBB_HUMAN	Hemoglobin subunit beta OS=Homo sapiens GN=HBB PE=1 SV=2	193	15988	31	9	5	3	123	1	1	1	1038	2073.98	2	2073.94	0.0475	0	39.66	0.019	R	FFESFGDLSTPDAVMGNPK	V	Oxidation (M)	0.0000000000000020000.0
1	HBB_HUMAN	Hemoglobin subunit beta OS=Homo sapiens GN=HBB PE=1 SV=2	193	15988	31	9	5	3	124	1	1	1	1038.01	2074.01	2	2073.94	0.0711	0	25.1	0.53	R	FFESFGDLSTPDAVMGNPK	V	Oxidation (M)	0.0000000000000020000.0
2	K1C9_HUMAN	Keratin, type I cytoskeletal 9 OS=Homo sapiens GN=KRT9 PE=1 SV=3	92	62027	2	2	2	2	67	1	1	1	617.753	1233.49	2	1231.59	1.9011	0	38.64	0.033	R	SGGGGGGGLGSGGSIR	S
2	K1C9_HUMAN	Keratin, type I cytoskeletal 9 OS=Homo sapiens GN=KRT9 PE=1 SV=3	92	62027	2	2	2	2	68	1	1	1	618.265	1234.52	2	1234.52	-0.0062	0	55.08	0.00074	R	FSSSSGYGGGSSR	V
3	HBA_HUMAN	Hemoglobin subunit alpha OS=Homo sapiens GN=HBA1 PE=1 SV=2	85	15248	11	3	2	2	58	1	1	1	544.273	1086.53	2	1086.54	-0.0101	0	43.17	0.013	R	MFLSFPTTK	T	Oxidation (M)	0.200000000.0
3	HBA_HUMAN	Hemoglobin subunit alpha OS=Homo sapiens GN=HBA1 PE=1 SV=2	85	15248	11	3	2	2	59	1	1	1	544.273	1086.53	2	1086.54	-0.0099	0	49.22	0.0033	R	MFLSFPTTK	T	Oxidation (M)	0.200000000.0
3	HBA_HUMAN	Hemoglobin subunit alpha OS=Homo sapiens GN=HBA1 PE=1 SV=2	85	15248	11	3	2	2	60	1	1	1	544.274	1086.53	2	1086.54	-0.0087	0	18.5	3.9	R	MFLSFPTTK	T	Oxidation (M)	0.200000000.0
3	HBA_HUMAN	Hemoglobin subunit alpha OS=Homo sapiens GN=HBA1 PE=1 SV=2	85	15248	11	3	2	2	61	1	1	1	544.278	1086.54	2	1086.54	-0.0015	0	35.2	0.083	R	MFLSFPTTK	T	Oxidation (M)	0.200000000.0
3	HBA_HUMAN	Hemoglobin subunit alpha OS=Homo sapiens GN=HBA1 PE=1 SV=2	85	15248	11	3	2	2	62	4	1	1	544.279	1086.54	2	1086.54	0.0009	0	7.49	49	R	MFLSFPTTK	T	Oxidation (M)	0.200000000.0
3	HBA_HUMAN	Hemoglobin subunit alpha OS=Homo sapiens GN=HBA1 PE=1 SV=2	85	15248	11	3	2	2	63	10	1	1	544.282	1086.55	2	1086.54	0.0067	0	3.4	120	R	MFLSFPTTK	T	Oxidation (M)	0.200000000.0
3	HBA_HUMAN	Hemoglobin subunit alpha OS=Homo sapiens GN=HBA1 PE=1 SV=2	85	15248	11	3	2	2	65	2	1	1	544.295	1086.58	2	1086.54	0.0339	0	6.47	62	R	MFLSFPTTK	T	Oxidation (M)	0.200000000.0
3	HBA_HUMAN	Hemoglobin subunit alpha OS=Homo sapiens GN=HBA1 PE=1 SV=2	85	15248	11	3	2	2	95	1	1	1	510.577	1528.71	3	1528.73	-0.019	0	17.67	3.6	K	VGAHAGEYGAEALER	M
3	HBA_HUMAN	Hemoglobin subunit alpha OS=Homo sapiens GN=HBA1 PE=1 SV=2	85	15248	11	3	2	2	96	1	1	1	765.364	1528.71	2	1528.73	-0.0135	0	37.89	0.034	K	VGAHAGEYGAEALER	M
3	HBA_HUMAN	Hemoglobin subunit alpha OS=Homo sapiens GN=HBA1 PE=1 SV=2	85	15248	11	3	2	2	97	1	1	1	765.368	1528.72	2	1528.73	-0.0053	0	25.79	0.56	K	VGAHAGEYGAEALER	M
3	HBA_HUMAN	Hemoglobin subunit alpha OS=Homo sapiens GN=HBA1 PE=1 SV=2	85	15248	11	3	2	2	98	9	1	1	765.374	1528.73	2	1528.73	0.0065	0	1.28	160	K	VGAHAGEYGAEALER	M

## Sheet: 1C_MP1914
Timestamp	2014-10-02T10:01:27Z
User	SUSAN LIDDELL
Email	susan.liddell@nottingham.ac.uk
Report URI	http://www.matrixscience.com/cgi/master_results.pl?file=../data/20141002/FTgclnanh.dat
Peak list data path	1C_MP1914_01Oct14.pkl
Peak list format	Micromass (.PKL)
Search type	MIS
Mascot version	2.5.0.2
Database	SwissProt
Fasta file	SwissProt_2014_08.fasta
Total sequences	546238
Total residues	194363168
Sequences after taxonomy filter	20194
Number of queries	125
Variable modifications	--------------------------------------------------------
Identifier	Name	Delta	Neutral loss(es)
1	Carbamidomethyl (C)	57.0215
2	Oxidation (M)	15.9949	0	63.9983
Search Parameters	--------------------------------------------------------
Taxonomy filter	. . . . . . . . . . . . . . . . Homo sapiens (human)
Enzyme	Trypsin
Maximum Missed Cleavages	1
Fixed modifications
Quantitation method	None
Variable modifications	Carbamidomethyl (C),Oxidation (M)
Peptide Mass Tolerance	1.2
Peptide Mass Tolerance Units	Da
Fragment Mass Tolerance	0.6
Fragment Mass Tolerance Units	Da
Mass values	Monoisotopic
Instrument type	ESI-QUAD-TOF
Isotope error mode	1
Format parameters	--------------------------------------------------------
Significance threshold	0.05
Max. number of hits	0
Use MudPIT protein scoring	0
Ions score cut-off	0
Include same-set proteins	0
Include sub-set proteins	0
Include unassigned	0
Require bold red	0
Use homology threshold	0
Group protein families	0
Show duplicate peptides	1
Protein hits	--------------------------------------------------------
prot_hit_num	prot_acc	prot_desc	prot_score	prot_mass	prot_matches	prot_matches_sig	prot_sequences	prot_sequences_sig	pep_query	pep_rank	pep_isbold	pep_isunique	pep_exp_mz	pep_exp_mr	pep_exp_z	pep_calc_mr	pep_delta	pep_miss	pep_score	pep_expect	pep_res_before	pep_seq	pep_res_after	pep_var_mod	pep_var_mod_pos	pep_summed_mod_pos	pep_local_mod_pos	pep_scan_title
1	HBB_HUMAN	Hemoglobin subunit beta OS=Homo sapiens GN=HBB PE=1 SV=2	152	15988	19	4	4	2	89	1	1	1	637.856	1273.7	2	1273.72	-0.0214	0	42.92	0.012	R	LLVVYPWTQR	F
1	HBB_HUMAN	Hemoglobin subunit beta OS=Homo sapiens GN=HBB PE=1 SV=2	152	15988	19	4	4	2	90	1	1	1	637.856	1273.7	2	1273.72	-0.021	0	23.62	1	R	LLVVYPWTQR	F
1	HBB_HUMAN	Hemoglobin subunit beta OS=Homo sapiens GN=HBB PE=1 SV=2	152	15988	19	4	4	2	91	1	1	1	637.856	1273.7	2	1273.72	-0.0202	0	37.55	0.042	R	LLVVYPWTQR	F
1	HBB_HUMAN	Hemoglobin subunit beta OS=Homo sapiens GN=HBB PE=1 SV=2	152	15988	19	4	4	2	92	1	1	1	637.862	1273.71	2	1273.72	-0.008	0	11.48	17	R	LLVVYPWTQR	F
1	HBB_HUMAN	Hemoglobin subunit beta OS=Homo sapiens GN=HBB PE=1 SV=2	152	15988	19	4	4	2	93	6	1	1	637.869	1273.72	2	1273.72	0.0056	0	7.58	42	R	LLVVYPWTQR	F
1	HBB_HUMAN	Hemoglobin subunit beta OS=Homo sapiens GN=HBB PE=1 SV=2	152	15988	19	4	4	2	94	1	1	1	657.827	1313.64	2	1313.66	-0.0175	0	23.11	1.2	K	VNVDEVGGEALGR	L
1	HBB_HUMAN	Hemoglobin subunit beta OS=Homo sapiens GN=HBB PE=1 SV=2	152	15988	19	4	4	2	95	1	1	1	657.828	1313.64	2	1313.66	-0.0169	0	50.57	0.0021	K	VNVDEVGGEALGR	L
1	HBB_HUMAN	Hemoglobin subunit beta OS=Homo sapiens GN=HBB PE=1 SV=2	152	15988	19	4	4	2	96	1	1	1	657.829	1313.64	2	1313.66	-0.0147	0	35.82	0.062	K	VNVDEVGGEALGR	L
1	HBB_HUMAN	Hemoglobin subunit beta OS=Homo sapiens GN=HBB PE=1 SV=2	152	15988	19	4	4	2	97	1	1	1	657.83	1313.64	2	1313.66	-0.0131	0	35.9	0.061	K	VNVDEVGGEALGR	L
1	HBB_HUMAN	Hemoglobin subunit beta OS=Homo sapiens GN=HBB PE=1 SV=2	152	15988	19	4	4	2	98	1	1	1	657.83	1313.65	2	1313.66	-0.0113	0	59.77	0.00025	K	VNVDEVGGEALGR	L
1	HBB_HUMAN	Hemoglobin subunit beta OS=Homo sapiens GN=HBB PE=1 SV=2	152	15988	19	4	4	2	99	1	1	1	657.831	1313.65	2	1313.66	-0.0099	0	33.13	0.11	K	VNVDEVGGEALGR	L
1	HBB_HUMAN	Hemoglobin subunit beta OS=Homo sapiens GN=HBB PE=1 SV=2	152	15988	19	4	4	2	100	1	1	1	657.838	1313.66	2	1313.66	0.0037	0	14.4	8.6	K	VNVDEVGGEALGR	L
1	HBB_HUMAN	Hemoglobin subunit beta OS=Homo sapiens GN=HBB PE=1 SV=2	152	15988	19	4	4	2	101	3	1	1	657.84	1313.66	2	1313.66	0.0069	0	9.52	26	K	VNVDEVGGEALGR	L
1	HBB_HUMAN	Hemoglobin subunit beta OS=Homo sapiens GN=HBB PE=1 SV=2	152	15988	19	4	4	2	102	1	1	1	657.847	1313.68	2	1313.66	0.0227	0	30.75	0.2	K	VNVDEVGGEALGR	L
1	HBB_HUMAN	Hemoglobin subunit beta OS=Homo sapiens GN=HBB PE=1 SV=2	152	15988	19	4	4	2	104	1	1	1	689.847	1377.68	2	1377.69	-0.0128	0	15.11	7.1	K	EFTPPVQAAYQK	V
1	HBB_HUMAN	Hemoglobin subunit beta OS=Homo sapiens GN=HBB PE=1 SV=2	152	15988	19	4	4	2	115	1	1	1	1037.97	2073.93	2	2073.94	-0.0051	0	16.74	3.6	R	FFESFGDLSTPDAVMGNPK	V	Oxidation (M)	0.0000000000000020000.0
1	HBB_HUMAN	Hemoglobin subunit beta OS=Homo sapiens GN=HBB PE=1 SV=2	152	15988	19	4	4	2	116	1	1	1	1037.97	2073.93	2	2073.94	-0.0045	0	33.8	0.071	R	FFESFGDLSTPDAVMGNPK	V	Oxidation (M)	0.0000000000000020000.0
1	HBB_HUMAN	Hemoglobin subunit beta OS=Homo sapiens GN=HBB PE=1 SV=2	152	15988	19	4	4	2	117	2	1	1	1037.97	2073.93	2	2073.94	-0.0037	0	6.29	40	R	FFESFGDLSTPDAVMGNPK	V	Oxidation (M)	0.0000000000000020000.0
1	HBB_HUMAN	Hemoglobin subunit beta OS=Homo sapiens GN=HBB PE=1 SV=2	152	15988	19	4	4	2	120	1	1	1	1037.98	2073.95	2	2073.94	0.0113	0	2.75	90	R	FFESFGDLSTPDAVMGNPK	V	Oxidation (M)	0.0000000000000020000.0
2	HBA_HUMAN	Hemoglobin subunit alpha OS=Homo sapiens GN=HBA1 PE=1 SV=2	45	15248	4	0	2	0	80	1	1	1	544.267	1086.52	2	1086.54	-0.0225	0	17.85	4.5	R	MFLSFPTTK	T	Oxidation (M)	0.200000000.0
2	HBA_HUMAN	Hemoglobin subunit alpha OS=Homo sapiens GN=HBA1 PE=1 SV=2	45	15248	4	0	2	0	81	1	1	1	544.273	1086.53	2	1086.54	-0.0099	0	28.05	0.43	R	MFLSFPTTK	T	Oxidation (M)	0.200000000.0
2	HBA_HUMAN	Hemoglobin subunit alpha OS=Homo sapiens GN=HBA1 PE=1 SV=2	45	15248	4	0	2	0	82	1	1	1	544.276	1086.54	2	1086.54	-0.0049	0	32.23	0.16	R	MFLSFPTTK	T	Oxidation (M)	0.200000000.0
2	HBA_HUMAN	Hemoglobin subunit alpha OS=Homo sapiens GN=HBA1 PE=1 SV=2	45	15248	4	0	2	0	105	1	1	1	510.575	1528.7	3	1528.73	-0.025	0	15.13	6.5	K	VGAHAGEYGAEALER	M

## Sheet: 1D_MP1914
Timestamp	2014-10-02T10:02:14Z
User	SUSAN LIDDELL
Email	susan.liddell@nottingham.ac.uk
Report URI	http://www.matrixscience.com/cgi/master_results.pl?file=../data/20141002/FTgclnatO.dat
Peak list data path	1D_MP1914_01Oct14.pkl
Peak list format	Micromass (.PKL)
Search type	MIS
Mascot version	2.5.0.2
Database	SwissProt
Fasta file	SwissProt_2014_08.fasta
Total sequences	546238
Total residues	194363168
Sequences after taxonomy filter	20194
Number of queries	134
Variable modifications	--------------------------------------------------------
Identifier	Name	Delta	Neutral loss(es)
1	Carbamidomethyl (C)	57.0215
2	Oxidation (M)	15.9949	0	63.9983
Search Parameters	--------------------------------------------------------
Taxonomy filter	. . . . . . . . . . . . . . . . Homo sapiens (human)
Enzyme	Trypsin
Maximum Missed Cleavages	1
Fixed modifications
Quantitation method	None
Variable modifications	Carbamidomethyl (C),Oxidation (M)
Peptide Mass Tolerance	1.2
Peptide Mass Tolerance Units	Da
Fragment Mass Tolerance	0.6
Fragment Mass Tolerance Units	Da
Mass values	Monoisotopic
Instrument type	ESI-QUAD-TOF
Isotope error mode	1
Format parameters	--------------------------------------------------------
Significance threshold	0.05
Max. number of hits	0
Use MudPIT protein scoring	0
Ions score cut-off	0
Include same-set proteins	0
Include sub-set proteins	0
Include unassigned	0
Require bold red	0
Use homology threshold	0
Group protein families	0
Show duplicate peptides	1
Protein hits	--------------------------------------------------------
prot_hit_num	prot_acc	prot_desc	prot_score	prot_mass	prot_matches	prot_matches_sig	prot_sequences	prot_sequences_sig	pep_query	pep_rank	pep_isbold	pep_isunique	pep_exp_mz	pep_exp_mr	pep_exp_z	pep_calc_mr	pep_delta	pep_miss	pep_score	pep_expect	pep_res_before	pep_seq	pep_res_after	pep_var_mod	pep_var_mod_pos	pep_summed_mod_pos	pep_local_mod_pos	pep_scan_title
1	HBB_HUMAN	Hemoglobin subunit beta OS=Homo sapiens GN=HBB PE=1 SV=2	95	15988	6	1	3	1	107	1	1	1	637.858	1273.7	2	1273.72	-0.017	0	18.43	3.5	R	LLVVYPWTQR	F
1	HBB_HUMAN	Hemoglobin subunit beta OS=Homo sapiens GN=HBB PE=1 SV=2	95	15988	6	1	3	1	109	1	1	1	657.821	1313.63	2	1313.66	-0.0309	0	50.79	0.002	K	VNVDEVGGEALGR	L
1	HBB_HUMAN	Hemoglobin subunit beta OS=Homo sapiens GN=HBB PE=1 SV=2	95	15988	6	1	3	1	110	1	1	1	657.829	1313.64	2	1313.66	-0.0145	0	17.52	4.2	K	VNVDEVGGEALGR	L
1	HBB_HUMAN	Hemoglobin subunit beta OS=Homo sapiens GN=HBB PE=1 SV=2	95	15988	6	1	3	1	111	1	1	1	657.829	1313.64	2	1313.66	-0.0135	0	22.29	1.4	K	VNVDEVGGEALGR	L
1	HBB_HUMAN	Hemoglobin subunit beta OS=Homo sapiens GN=HBB PE=1 SV=2	95	15988	6	1	3	1	112	1	1	1	657.833	1313.65	2	1313.66	-0.0059	0	12.85	12	K	VNVDEVGGEALGR	L
1	HBB_HUMAN	Hemoglobin subunit beta OS=Homo sapiens GN=HBB PE=1 SV=2	95	15988	6	1	3	1	127	1	1	1	1037.98	2073.94	2	2073.94	0.0025	0	25.34	0.5	R	FFESFGDLSTPDAVMGNPK	V	Oxidation (M)	0.0000000000000020000.0
